# Supplementary material for: The Healthy Food Environment Policy Index in Poland: Implementation Gaps and Actions for Improvement
Source: Foods. 2022 Jun 2;11(11):1648. doi: 10.3390/foods11111648 (PMC9180244; doi:10.3390/foods11111648)
Supplement: Supplementary file 1 [file foods-11-01648-s001.zip]

Archive with 3 entries (3 files):
- File 1 Food-EPI indicators.pdf
- File 2 International Best Practices.pdf
- File 3 Evidence Document.xlsx
